# Supplementary material for: Pregnane X receptor agonist nomilin extends lifespan and healthspan in preclinical models through detoxification functions
Source: Nat Commun. 2023 Jun 8;14:3368. doi: 10.1038/s41467-023-39118-9 (PMC10250385; doi:10.1038/s41467-023-39118-9)
Supplement: Supplementary file 4 — Source Data [file 41467_2023_39118_MOESM4_ESM.xlsx]

## Sheet: Figure1 
FIGURE 1
a	N2 lifespan						b	daf-2 lifespan						d	daf-16:GFP number%			e	daf-16 lifespan						g	Sir-2.1 lifespan						h	raga-1 lifespan
repeat 1		Vehicle	DMSO+NML25 μM	DMSO+NML50 μM	DMSO+NML100 μM		repeat 1		Vehicle	DMSO+NML25 μM	DMSO+NML50 μM	DMSO+NML100 μM			Vehicle	NML 50 μM		repeat 1		Vehicle	DMSO+NML25 μM	DMSO+NML50 μM	DMSO+NML100 μM		repeat 1		Vehicle	DMSO+NML25 μM	DMSO+NML50 μM	DMSO+NML100 μM		repeat 1		Vehicle	DMSO+NML25 μM	DMSO+NML50 μM	DMSO+NML100 μM
	days	dead						days	dead						113.924	164.557			days	dead						days	dead						days	dead
	7	1	0	0	0			14	2	0	0	1			88.6076	177.215			6	2	4	2	2			6	3	0	0	0			9	2	0	0	2
	9	5	2	0	0			18	0	2	0	3			50.6329	227.848			8	15	17	17	11			8	1	2	2	1			11	2	8	1	1
	11	7	8	2	3			20	0	1	0	0			50.6329	316.456			10	27	32	32	31			10	2	0	4	5			13	4	2	2	5
	13	14	12	2	4			22	0	1	0	1			101.266	291.139			12	23	20	26	18			12	9	2	5	5			15	14	5	8	8
	15	13	14	12	13			25	1	0	2	0			0	303.798			14	16	16	14	13			14	7	9	7	4			17	9	11	15	11
	17	6	11	11	11			27	1	2	2	3			126.582	202.532			16	5	9	8	14			16	15	11	18	20			19	12	9	5	7
	19	3	5	5	4			29	3	0	3	2			202.532	177.215			18	7	6	3	4			17	27	27	21	24			21	21	17	14	12
	21	9	5	5	2			31	2	0	0	0			177.215	227.848			20	2	1	1	3			18	6	8	4	8			23	11	14	10	10
	23	3	3	3	3			33	3	1	0	4			88.6076	164.557			21	0	1	2	1			19	13	12	13	10			25	8	9	11	11
	25	2	2	2	2			35	3	2	3	2							22	0	1	0	0			20	9	10	9	10			27	2	5	7	4
	26	0	1	0	0			37	0	1	0	0							23	1	1	0	2			21	3	7	13	4			29	1	4	9	9
	27	0	0	6	3			39	0	4	6	3							24	0	0	1	1			22	3	7	7	5			31	0	0	1	3
	29	0	0	5	3			41	3	7	2	3														23	2	3	5	2			33	0	1	1	0
	31	0	0	0	4			43	8	4	5	7						repeat 2		Vehicle	DMSO+NML25 μM	DMSO+NML50 μM	DMSO+NML100 μM			24	0	0	2	2			35	0	0	1	0
								45	9	8	10	8							days	dead						25	0	2	1	2
repeat 2		Vehicle	DMSO+NML25 μM	DMSO+NML50 μM	DMSO+NML100 μM			47	12	11	12	10							3	1	0	0	0			26	0	1	2	3		repeat 2		Vehicle	DMSO+NML25 μM	DMSO+NML50 μM	DMSO+NML100 μM
	days	dead						49	11	9	12	8							4	2	3	0	0			27	0	1	1	0			days	dead
	3	3	0	0	0			51	10	10	11	11							6	10	6	3	3										9	4	0	0	2
	4	0	0	0	0			53	6	8	7	7							8	1	3	3	6		repeat 2		Vehicle	DMSO+NML25 μM	DMSO+NML50 μM	DMSO+NML100 μM			11	4	7	2	3
	5	1	0	0	0			55	3	5	4	7							10	2	5	6	4			days	dead						13	5	2	4	6
	7	0	0	1	0			57	4	5	4	5							12	12	9	14	20			6	1	0	0	0			15	13	5	9	7
	9	0	0	0	0			59	5	3	5	5							14	16	19	23	17			8	2	1	1	3			17	11	10	13	16
	11	5	4	2	3			61	2	0	0	0							16	10	9	13	14			10	6	7	8	5			19	12	10	8	8
	13	5	4	3	3			62	1	1	1	1							18	2	0	0	1			12	10	7	10	8			21	17	13	14	8
	15	15	10	12	8			63	0	1	2	1							20	0	0	1	0			14	9	11	7	9			23	12	16	9	11
	17	10	12	7	10			64	0	0	0	1														16	14	19	11	9			25	9	10	8	8
	19	6	4	9	7													repeat 3		Vehicle	DMSO+NML25 μM	DMSO+NML50 μM	DMSO+NML100 μM			17	0	0	0	0			27	2	4	9	5
	21	7	5	3	6		repeat 2		Vehicle	DMSO+NML25 μM	DMSO+NML50 μM	DMSO+NML100 μM							days	dead						18	11	14	12	13			29	1	2	6	6
	23	0	5	3	2			days	dead										3	0	0	0	0			19	0	0	0	0			31	2	1	3	1
	25	0	1	3	5			16	2	1	1	1							4	0	0	0	0			20	22	20	22	23			33	0	2	0	3
	27	0	3	3	2			18	4	3	0	0							6	2	3	3	2			21	9	9	9	11			35	0	0	2	0
	29	0	0	2	1			20	0	0	0	2							8	5	6	7	5			22	0	5	3	6
	31	0	0	2	2			23	1	3	1	0							10	7	10	11	10			23	2	2	2	2
	33	0	0	2	0			25	2	3	0	1							12	15	14	16	15			24	3	1	0	2
								27	3	1	3	0							14	9	7	10	8			25	2	1	7	1
repeat 3		Vehicle	DMSO+NML25 μM	DMSO+NML50 μM	DMSO+NML100 μM			29	2	1	4	2							16	13	11	9	10			26	1	1	0	1
	days	dead						31	2	6	1	5							18	8	7	7	6			27	0	1	1	1
	3	0	0	0	0			33	6	9	3	2							20	3	2	4	4			28	0	0	2	1
	5	0	0	0	0			35	3	2	3	8							22	1	2	2	1			29	0	1	1	2
	7	0	0	0	0			37	7	10	8	7
	9	0	0	0	0			39	12	12	11	9
	11	2	2	0	0			41	8	15	11	11
	13	8	5	1	1			43	7	4	2	3		f	Downstream of daf-16 gene expression in N2
	15	10	4	4	5			45	4	7	9	9				vehicle-1	vehicle-2	vehicle-3	NML-50-1	NML-50-2	NML-50-3
	17	7	6	8	4			47	4	2	7	6			sod-2	1	0.692509	0.663328	1.20683	1.33618	1.01654
	19	9	10	12	12			49	0	0	6	5			sod-3	1	0.505274	0.72009	1.22839	1.97507	1.061
	21	8	10	10	9			51	7	6	10	7			clk-1	1	0.823846	1.06202	1.38157	1.06552	1.16492
	23	9	13	12	10			53	2	2	3	6			clk-2	1	0.692509	0.663328	1.20683	1.33618	1.01654
	25	4	3	5	5			55	1	2	5	5			acs-19	1	0.505274	0.72009	1.22839	1.97507	1.061
	27	0	2	2	8			56	0	1	1	0			lin-2	1	1.02081	1.08078	1.47093	1.69423	2.29521
	29	0	2	1	1			57	1	0	0	1			unc-48	1	0.543174	0.721175	0.667238	1.28985	1.33492
	31	0	0	2	0			59	1	0	0	2
	33	0	0	2	3			61	2	0	2	2
	34	0	0	2	0			62	1	0	1	0
								64	0	0	1	0
							repeat 3		Vehicle	DMSO+NML25 μM	DMSO+NML50 μM	DMSO+NML100 μM
								days	dead
								23	0	1	1	1
								25	0	3	1	1
								27	0	0	0	0
								29	0	0	1	1
								31	4	4	2	1
								33	3	1	3	0
								35	2	2	3	0
								37	3	0	2	0
								39	2	3	3	4
								41	5	2	11	9
								43	5	0	4	1
								45	4	5	2	5
								47	4	2	0	1
								49	3	0	2	2
								51	2	1	0	0
								53	4	2	2	1
								55	1	0	0	0
								57	3	1	2	0
								59	0	0	1	1
								61	2	2	1	0

## Sheet: Figure2
FIGURE 2
a	Detoxification gene expression in N2								f	N2 lifespan				g	nhr-8 lifespan				h	daf-12 lifespan
		vehicle-1	vehicle-2	vehicle-3	NML-50-1	NML-50-2	NML-50-3		repeat 1		Vehicle	DMSO+NML50 μM		repeat 1		Vehicle	DMSO+NML50 μM		repeat 1		Vehicle	DMSO+NML50 μM
	cyp13a7	1	1.28702	0.98177	1.26995	1.00741	1.3513			days	dead				days	dead				days	dead
	cyp13a11	1	0.902793	1.34935	4.01646	1.02462	0.98948			4	1	0			6	1	0			2	1	0
	cyp14a1	1	0.837875	1.08137	1.38695	0.8666	0.800603			10	2	1			8	6	0			4	0	1
	cyp14a3	1	0.944324	1.3502	1.5363	0.325943	2.54244			12	2	3			10	1	1			6	2	11
	cyp34a9	1	1.27744	0.669246	2.25868	1.30832	1.48466			14	8	3			12	1	3			8	17	11
	cyp35a1	1	0.963606	1.22067	0.818627	1.52027	1.30139			16	6	2			14	11	8			10	12	14
	cyp35a2	1	0.901669	0.733348	0.999862	1.44194	1.30441			18	14	5			16	3	9			12	27	22
	cyp35a3	1	0.58267	0.433067	1.23051	1.88459	1.53245			20	11	9			18	7	13			14	8	9
	cyp35a4	1	0.557873	0.533227	1.81817	1.87002	1.87418			22	13	12			20	5	6			16	8	4
	cyp35a5	1	0.734056	0.838511	1.67106	1.36992	1.19854			24	5	6			22	8	15			18	2	4
	cyp35b1	1	1.32508	0.747445	2.60623	1.05935	1.13731			26	12	11			24	9	20			20	4	3
	cyp35b2	1	0.815397	0.697097	3.76471	1.49475	1.38472			28	4	12			26	5	8			22	1	1
	cyp35b3	1	0.699638	0.327385	5.53399	1.81689	1.59347			30	5	10			28	12	6			24	0	1
	cyp35c1	1	1.60444	1.57494	2.15261	1.78008	1.58106			32	2	3			30	4	3			26	1	1
	cyp36a1	1	0.836262	0.775953	0.901022	1.15195	1.09528			34	0	4			32	2	3
	cyp37a1	1	0.81963	0.711797	1.17222	1.54284	1.6836								34	2	3		repeat 2		Vehicle	DMSO+NML50 μM
	gst4	1	0.733813	0.906126	1.63247	2.26547	2.77327		repeat 2		Vehicle	DMSO+NML50 μM								days	dead
	gst10	1	0.55203	0.731759	1.24048	0.917663	1.0731			days	dead			repeat 2		Vehicle	DMSO+NML50 μM			8	3	0
	ugt44	1	0.977768	0.731266	1.24032	1.24138	1.47112			10	5	3			days	dead				10	17	13
	pgp3	1	0.847716	0.838344	1.11851	1.15961	1.08316			12	6	1			8	0	2			12	15	19
	pgp12	1	0.7023	0.717643	1.15868	1.34886	1.38836			14	5	1			10	1	8			14	12	8
	pgp13	1	0.609853	0.745307	1.11275	1.75668	2.08391			16	8	3			12	2	5			16	11	13
	pgp14	1	0.961126	1.04067	0.956118	0.551435	1.12578			18	7	1			14	3	4			18	7	11
										20	7	4			16	4	5			20	9	5
b	Chloroquine death rate%									22	13	6			18	10	8			22	3	3
	Hours	N2	nhr-8	daf-12						24	12	14			20	4	7			24	4	3
	0	69	73	77						26	9	12			22	4	9			26	1	1
	6	67	67	69						28	7	16			24	6	20			28	2	0
	12	62.67	58.67	62.67						30	5	7			26	9	10
	25	52	50	60.33						32	2	7			28	5	10
	50	29	31.33	56.33						34	3	3			30	1	2
										36	0	3			32	1	1
c	Colchicine death rate%									38	0	1			34	1	0
	Hours	N2	nhr-8	daf-12						40	0	2			36	1	1
	0	65	69	69											38	1	1
	6	62.67	62.67	67
	12	56.33	56.33	62.67
	25	52	50	63
	50	25	29	60.67
d	Paraquat death rate%
	Hours	N2	nhr-8	daf-12
	0	88.8889	82.5397	94.4444
	6	30.0682	56.1404	50
	12	17.6413	53.718	19.4444
	25	12.0168	33.3333	20.3704
	50	9.16179	23.2275	9.25926
e	MeHgCl death rate%
	Hours	N2	nhr-8	daf-12
	0	100	100	100
	6	94.6296	100	100
	12	86.6972	100	100
	25	79.6296	100	100
	50	51.0721	100	100
j	nhr-8(-) daf-16:GFP number%
	Vehicle	NML 50μM
	118.567	88.9251
	114.332	84.6906
	76.2215	105.863
	118.567	118.567
	105.863	97.3941
	118.567	84.6906
	110.098	101.629
	93.1596	97.3941
	118.567	97.3941
	63.5179	127.036
	76.2215	67.7524
	84.6906	67.7524
	101.629	71.987
	daf-12(-) daf-16:GFP number%
	Vehicle	NML 50μM
	97.1831	126.761
	105.634	109.859
	92.9577	71.831
	109.859	118.31
	118.31	130.986
	114.085	97.1831
	84.507	114.085
	67.6056	122.535
	109.859	109.859

## Sheet: Figure3
FIGURE 3
a	Detoxification gene expression in nhr-8								c	L4440 lifespan				d	cyp35a3 RNAi lifespan				e	gst-4 RNAi lifespan				f	pgp-3 RNAi lifespan				g	pgp-14 RNAi lifespan
		vehicle-1	vehicle-2	vehicle-3	NML-50-1	NML-50-2	NML-50-3		repeat 1		Veichle	NML 50 μM		repeat 1		Veichle	NML 50 μM		repeat 1		Veichle	NML 50 μM		repeat 1		Veichle	NML 50 μM		repeat 1		Veichle	NML 50 μM
	cyp35a2	1	1.28187	1.16958	1.15596	1.40209	1.04286			days	dead				days	dead				days	dead				days	dead				days	dead
	cyp35a3	1	1.52572	1.13682	1.10818	2.01437	0.874369			8	4	3			7	0	0			9	1	1			4	3	0			5	1	0
	cyp35a4	1	1.27973	0.841856	1.17635	1.39437	0.60732			10	7	0			11	5	4			11	8	4			5	0	0			7	0	0
	cyp35a5	1	1.47498	0.592365	1.39826	0.824283	0.740369			13	11	4			13	15	16			13	0	2			9	0	0			9	0	0
	cyp37a1	1	1.26241	0.899232	1.03909	2.0313	2.30976			16	15	1			16	8	21			16	3	1			11	3	3			11	14	2
	gst4	1	1.75686	1.19951	2.59825	1.16323	0.762806			18	18	4			18	5	6			18	7	3			13	1	5			13	4	5
	ugt44	1	0.919805	0.544626	1.22418	0.284936	0.233235			21	15	6			21	8	12			21	10	7			16	4	4			16	7	2
	pgp3	1	1.15658	0.975453	1.08117	1.19241	1.37047			24	10	9			24	12	14			24	13	18			18	1	4			18	9	4
	pgp12	1	1.37869	1.03389	1.43303	1.23973	0.93269			27	5	9			27	22	9			27	13	14			21	3	7			21	11	13
	pgp13	1	1.23481	0.688687	0.798264	0.697514	0.528189			30	5	5			30	6	7			30	17	15			24	10	11			24	17	16
										33	4	10			32	1	0			32	6	5			27	19	22			27	9	12
b	Detoxification gene expression in daf-12									36	3	6			35	0	1			35	8	4			30	7	6			30	6	8
		vehicle-1	vehicle-2	vehicle-3	NML-50-1	NML-50-2	NML-50-3			38	0	1			38	0	0			38	4	0			32	6	2			32	2	4
	cyp35a2	1	2.07642	1.41636	1.32785	1.31804	1.21993			40	0	2								39	0	0			35	3	1			35	1	1
	cyp35a3	1	3.73129	2.16069	1.2959	1.86844	1.39167							repeat 2		Veichle	NML 50 μM								38	1	0			38	0	3
	cyp35a4	1	3.22405	2.16401	1.46025	1.79087	1.52316		repeat 2		Veichle	NML 50 μM			days	dead			repeat 2		Veichle	NML 50 μM			39	0	0
	cyp35a5	1	2.73345	1.2851	1.24559	1.37985	1.16298			days	dead				7	0	1			days	dead								repeat 2		Veichle	NML 50 μM
	cyp37a1	1	0.428754	0.624558	1.11808	0.399868	0.747365			8	0	0			11	6	7			9	1	0		repeat 2		Veichle	NML 50 μM			days	dead
	gst4	1	1.15984	0.79557	1.08394	0.888308	0.923646			10	10	1			13	11	21			11	5	1			days	dead				5	0	0
	ugt44	1	3.57594	1.93324	1.88148	1.8598	2.56705			13	7	2			16	4	13			13	4	6			4	0	0			7	1	0
	pgp3	1	1.12049	1.16315	1.16184	0.868829	1.22343			16	5	3			18	1	3			16	5	3			5	1	0			9	4	0
	pgp12	1	1.99006	1.64602	1.63238	1.85322	2.09945			18	10	6			21	11	7			18	5	5			9	2	0			11	11	0
	pgp13	1	1.48808	0.822783	0.717452	0.912382	0.759358			21	16	13			24	16	11			21	5	10			11	2	6			13	7	3
										24	17	9			27	12	5			24	11	15			13	1	3			16	9	7
										27	9	4			30	4	2			27	15	21			16	4	5			18	2	4
										30	4	6			32	1	1			30	21	25			18	0	1			21	8	12
										33	2	6			35	0	2			32	11	5			21	7	6			24	8	12
										36	5	10			38	0	3			35	8	6			24	16	8			27	13	20
										38	1	1								38	1	2			27	28	25			30	9	7
										40	0	1								39	0	1			30	6	4			32	2	7
																									32	1	1			35	1	3
																									35	0	1			38	2	2
																									38	2	0
																									39	0	1

## Sheet: Figure4
FIGURE 5
a	Repoter assay
	Nomilin						Limonin						Deacetylnomilin
	0	3.125	6.25	12.5	25	Rif 10	0	3.125	6.25	12.5	25	Rif 10	0	3.125	6.25	12.5	25	Rif 10
	0.0516559	0.09584	0.101765	0.120756	0.147681	0.13804	0.261452	0.287534	0.31774	0.327043	0.343743	0.392391	0.0516559	0.0968329	0.107071	0.15578	0.147485	0.13804
	0.0554937	0.0831542	0.104036	0.12519	0.143046	0.13247	0.261795	0.289507	0.316306	0.302328	0.340521	0.398679	0.0554937	0.0926396	0.113571	0.153995	0.153416	0.13247
	0.0579633	0.0831393	0.103247	0.124729	0.138254	0.154945	0.381466	0.306456	0.324932	0.329222	0.329323	0.405902	0.0579633	0.0952861	0.122322	0.136387	0.159566	0.154945
b	TR-FRET
	T0901317				Nomilin				Deacelynomilin
	Concentration(nM)	T0901317			Concentration(nM)	Nomilin			Concentration(nM)	Deacelynomilin
	0.3	1.12227	1.03922	1.06056	0.3	0.918697	0.896633	0.810977	0.3	0.515955	0.49891	0.514873
	1	0.966778	0.954664	1.00734	1	0.854348	0.8705	0.898238	1	0.512626	0.641357	0.475097
	3	0.914308	0.89885	0.967564	3	0.893788	0.821184	0.788572	3	0.639556	0.699053	0.614918
	10	0.866378	0.598087	0.869159	10	0.838775	0.774364	0.795013	10	0.530337	0.696928	0.654932
	30	0.735522	0.738317	0.72988	30	0.913919	0.872714	0.75901	30	0.740631	0.702958	0.696166
	100	0.559939	0.581115	0.564267	100	0.923113	0.868895	0.928349	100	0.666217	0.687622	0.595664
	300	0.564212	0.42825	0.578166	300	0.88554		0.84647	300	0.658833	0.605159	0.556019
	1000	0.467304	0.4271	0.422706	1000	0.842567	0.785828	0.835129	1000	0.602624	0.582579	0.581885
	3000	0.385395	0.352931	0.38225	3000	0.823781	0.829611	0.807758	3000	0.585253	0.61637	0.577374
	10000	0.312287	0.400632	0.385851	10000	0.634589	0.667205	0.606329	10000	0.552244	0.545283	0.578415
	30000	0.337196	0.373523	0.36496	30000	0.555312	0.656665	0.565372	30000	0.467774	0.500096	0.450833
	100000	0.373059	0.362671	0.38291	100000	0.586577	0.633733	0.549824	100000	0.390641	0.431975	0.419465
h	hPXR Mutations reporter assay
		Vehicle			Rif 10			NML25
	PXR	0.719914	0.692088	0.764315	1.11243	1.13001	1.15417	1.09503	1.09921	1.15796
	M243A	0.303573	0.318943	0.305968	0.5921	0.585852	0.613128	0.682429	0.830624	0.772798
	M243Q	0.176575	0.164487	0.153268	0.203848	0.22108	0.214378	0.419551	0.478489	0.392096
	M425A	0.172493	0.167539	0.166153	0.208167	0.19414	0.192227	0.163593	0.160217	0.135263
	M425Q	0.145706	0.158021	0.162788	0.447711	0.440763	0.491837	0.156473	0.157091	0.158394
	S247A	0.218143	0.230172	0.20658	0.224478	0.212112	0.218143	0.23962	0.21726	0.195474
	S247R	0.190251	0.177199	0.185544	0.173484	0.167841	0.173407	0.196801	0.171165	0.178833
	W299	0.18783	0.190237	0.180924	0.18315	0.244345	0.270802	0.180458	0.211524	0.158384

## Sheet: Figure5
FIGURE 5
a		WT+ex[vector] lifespan			WT+ex[hPXR] lifespan			WT+ex[hPXRS247R] lifespan
	repeat 1		Vehicle	DMSO+NML50 μM		Vehicle	DMSO+NML50 μM		Vehicle	DMSO+NML50 μM
		days	dead		days	dead		days	dead
		8	2	1	6	1	0	8	2	2
		12	4	0	8	1	1	10	7	7
		14	6	3	10	1	1	12	5	1
		16	11	4	12	4	2	14	1	6
		20	24	20	14	8	4	16	15	11
		22	11	19	16	9	3	20	14	17
		24	3	4	20	9	13	22	8	12
		26	5	4	22	10	22	24	6	2
		28	3	9	24	8	6	26	5	4
		31	2	5	26	3	5	28	8	8
		34	1	1	28	1	8	31	2	5
		36	1	1	30	2	0	34	4	5
		39	1	2	31	0	1	36	3	3
					34	0	1	39	1	1
					36	0	1
					39	1	2
					40	1	0
	repeat 2		Vehicle	DMSO+NML50 μM		Vehicle	DMSO+NML50 μM		Vehicle	DMSO+NML50 μM
		days	dead		days	dead		days	dead
		8	6	2	6	3	0	5	1	0
		10	3	2	8	6	1	6	1	0
		12	7	7	10	5	2	8	1	0
		14	8	4	12	8	6	10	6	3
		16	4	6	14	9	7	12	5	0
		20	15	15	16	7	7	14	6	6
		22	10	14	20	7	11	16	14	8
		24	9	4	22	9	12	20	12	19
		26	4	10	24	8	7	22	8	11
		28	3	7	26	5	7	24	5	7
		31	3	4	28	4	7	26	6	9
		34	1	3	31	2	10	28	6	6
		37	0	1	34	1	4	31	4	6
					37	0	3	34	6	7
					40	0	1	37	2	1
								40	1	3
								41	0	2
b		nhr-8+ex[vector] lifespan			nhr-8+ex[hPXR] lifespan			nhr-8+ex[hPXRS247R] lifespan
	repeat 1		Vehicle	DMSO+NML50 μM		Vehicle	DMSO+NML50 μM		Vehicle	DMSO+NML50 μM
		days	dead		days	dead		days	dead
		3	1	0	5	1	0	5	1	1
		5	1	1	6	1	1	8	3	2
		6	3	0	8	3	0	10	4	3
		8	4	1	10	1	2	12	5	9
		10	3	4	12	6	5	14	12	7
		12	8	12	14	10	2	16	10	10
		14	10	8	16	6	7	20	15	15
		16	9	10	20	13	5	22	5	7
		20	5	12	22	4	6	24	4	5
		22	3	6	24	3	2	26	2	5
		24	2	2	26	3	6	28	3	3
		26	5	3	28	3	6	31	1	3
		28	3	3	31	1	0	34	2	1
		31	1	1	34	2	2
					36	0	2
					39	0	1
	repeat 2		Vehicle	DMSO+NML50 μM		Vehicle	DMSO+NML50 μM		Vehicle	DMSO+NML50 μM
		days	dead		days	dead		days	dead
		5	1	0	8	6	2	4	1	0
		6	2	0	10	5	6	6	4	0
		8	8	6	12	7	6	8	1	3
		10	4	5	14	11	6	10	4	3
		12	14	9	16	7	8	12	13	9
		14	10	10	20	11	15	14	6	11
		16	4	8	22	5	11	16	3	8
		20	9	14	24	1	5	20	17	14
		22	4	6	26	3	3	22	10	6
		24	0	2	28	2	2	24	2	5
		26	2	1	31	2	2	26	5	5
		28	2	1	34	1	2	31	2	5
		31	0	1				34	0	1
		34	1	1
c		daf-12+ex[vector] lifespan			daf-12+ex[hPXR] lifespan			daf-12+ex[hPXRS247R] lifespan
	repeat 1		Vehicle	DMSO+NML50 μM		Vehicle	DMSO+NML50 μM		Vehicle	DMSO+NML50 μM
		days	dead		days	dead		days	dead
		3	2	1	6	1	1	5	1	0
		6	1	1	8	2	1	8	2	5
		8	2	2	10	7	3	10	11	8
		10	12	5	12	9	4	12	14	8
		12	13	14	14	11	6	14	11	12
		14	14	12	16	10	15	16	8	10
		16	12	13	20	14	15	20	13	15
		20	9	15	22	9	12	22	4	8
		22	9	6	24	3	3	24	6	3
		24	4	7	26	2	4	26	1	3
		26	2	1	28	1	1	31	1	1
		28	1	2	31	1	2
					34	0	1
					39	1	2
	repeat 2		Vehicle	DMSO+NML50 μM		Vehicle	DMSO+NML50 μM		Vehicle	DMSO+NML50 μM
		days	dead		days	dead		days	dead
		5	2	0	5	0	1	5	4	0
		6	2	5	6	3	0	6	1	4
		8	5	3	8	8	2	8	6	5
		10	9	8	10	7	5	10	11	7
		12	13	15	12	11	15	12	9	13
		14	7	16	14	11	11	14	9	7
		16	14	10	16	9	10	16	11	12
		20	15	14	20	8	15	20	6	18
		22	4	6	22	6	8	22	6	3
		24	2	7	24	6	5	24	2	5
		26	2	5	26	4	2	26	2	4
					28	2	1	28	0	1
					31	2	2	31	2	0
					34	0	2
d	The quantification of gene expression levels in hPXR transgenic nhr-8
		Veichle			NML 50 μM
	cyp35a2	1	2.68221	2.4191	3.18394	3.6435	4.14208
	cyp35a3	1	2.78079	1.25428	2.1417	2.68808	5.12609
	cyp35a4	1	3.03491	2.4626	2.60039	3.3317	4.12216
	cyp35a5	1	2.75995	3.0924	2.83578	3.21239	5.42947
	cyp37a1	1	2.12319	2.40906	2.52168	2.85658	4.82808
	gst-4	1	2.68764	0.839078	4.10803	3.80561	5.22598
	ugt-44	1	3.58214	3.66156	4.66126	5.16056	4.66857
	pgp-3	1	1.89881	0.912181	2.88211	2.99057	2.54664
	pgp-12	1	0.936517	1.30073	1.31446	1.32563	2.14041
	pgp-13	1	0.996688	0.968242	1.40788	1.36839	1.14796
e	The quantification of gene expression levels in hPXR transgenic daf-12
		Veichle			NML 50 μM
	cyp35a2	1	1.09959	0.949321	1.30481	2.64142	1.57392
	cyp35a3	1	1.25303	1.06183	1.3182	3.92652	1.2686
	cyp35a4	1	1.60969	1.43902	1.48176	2.2345	1.22781
	cyp35a5	1	1.32676	1.03033	1.39044	4.80728	1.71945
	cyp37a1	1	1.60878	1.00289	1.53927	3.69217	1.49342
	gst-4	1	1.46731	1.35203	1.74158	1.6603	2.84701
	ugt-44	1	0.994334	0.95199	1.30174	3.11138	3.66073
	pgp-3	1	1.70594	1.13759	1.43438	3.69371	1.54206
	pgp-12	1	1.71996	0.958674	1.07135	1.3019	0.553893
	pgp-13	1	0.981209	0.99903	2.66986	2.63253	1.76082

## Sheet: Figure6
FIGURE6
b	Apoptotic cells in the hippocampus							c	Exploration time in short-term memory test					d	Perfoamance rate in short-term memory test
		Ctrl	D-gal	D-gal + NML					Ctrl	D-gal	D-gal + NML				Ctrl	D-gal	D-gal + NML
	CA1	12	57	14					8	74	28				33.3333	40	40
		11	24	35					86	69	24				100	33.3333	50
		17	50	50					53	300	106				40	12.5	66.6667
		29	68	15					30	181	22				33.3333	11.7647	50
		34	52	54					34	70	27				40	40	50
		29	105	93					48	41	41				66.6667	40	33.3333
			62	26					18	204	31				40	15.3846	40
			94	20
				39
				22
	CA3	36	54	7				e	Exploration time in long-term memory test					f	Perfoamance rate in long-term memory test
		6	60	29					Ctrl	D-gal	D-gal + NML				Ctrl	D-gal	D-gal + NML
		28	22	20					146	300	33				40	14.2857	40
		9	20	24					45	123	43				50	18.1818	28.5714
		1	85	3					18	41	58				40	40	28.5714
		4	28	21					72	107	13				33.3333	16.6667	28.5714
		7	118	7					58	27	21				40	40	50
			92	10					39	300	8				50	11.1111	50
				10					43	55	49				40	33.3333	40
	DG	34	144	29
		84	48	41
		84	66	57
		180	163	32
		71	163	46
		76	81	25
			230	32
			134	22
				208
				148
g	T-climbing down in pole test					h	Passing time in beam balance test					i	The number of steps
	Ctrl	D-gal	D-gal+ NML				Ctrl	D-gal	D-gal+ NML				Ctrl	D-gal	D-gal+ NML
	8	14.5	11.5				5	24.5	12				77	73	73
	10	10.5	12.5				4	18.5	5.5				77	82	68
	9.5	8	11.5				3.5	12.5	7				71	95	74
	10	15.5	7.5				3	20	10				57	71	61
	8	8.5	8.5				3.5	10.5	4				71	92	75
	14.5	18	13				3.5	20.5	5				83	82	74
	14	12	15				5.5	21.5	4.5					91	65
	13	11	11.5				6.5	15.5	10						73
	7.5	15	14.5				4.5	13	5						83
	9.5	14.5	6				9	30	5.5
	9	23	10				9.5	30	6
	7.5	11.5	12				4.5	30	5
	5.5	18	10				7.5	17	4
	9.5	11.5	9				4	24.5	3
	8	22	6.5				4	15	3
	13.5	19.5	11				5	18	4
	8.5	12.5	8.5				6	9	4
	9	12.5	7				10	30	6
	8	20.5	14				5.5		7
	10.5	10	9.5						3
			8						3
			7.5
			10
j	The print position in gait analysis
		Ctrl						D-gal							D-gal + NML
	Right Paws	0.438524	1.6359	1.09277	1.35271	0.959191		2.02071	1.19038	1.96567	2.11346	1.80583	2.24797		1.22362	0.474282	1.61723	1.42102	1.29532	0.266784	0.0210421	0.875084
	Left Paws	0.817635	1.07214	1.12224	1.2024	1.76066	0.895475	1.48965	1.20873	1.8219	0.769539	2.26202	1.98135	0.753271	1.69919	1.28374	0.174635	1.81563	0.664859	0.665947	0.494322	1.85621
k	Base of support in gait analysis
		Ctrl						D-gal							D-gal + NML
	Front paws	1.14341	1.05447	1.24606	1.34871	1.20004	1.18294	1.24163	1.32139	1.17333	1.24281	1.14214	1.22135	1.31364	0.93353	0.975191	1.13025	0.934614	0.993801	1.09361	1.10338	1.03428	1.18068
	Hind paws	2.65503	2.34953	2.41207	2.89917	2.85102		2.79576	2.68758	3.31897	2.9075	2.81071	3.00045	2.99302	3.09513	2.62205	2.02076	2.77829	2.2931	2.74859	2.38233	2.20961	2.6431
l	Step cycles in gait analysis
		Ctrl						D-gal							D-gal + NML
	RF	0.293387	0.309401	0.302614	0.291829	0.288532	0.311392	0.274586	0.309174	0.411685	0.525217	0.403847	0.29534	0.291883	0.22659	0.248728	0.261006	0.289374	0.314756	0.297414	0.206658	0.265983	0.329101
	RH	0.313637	0.318692	0.308062	0.272985	0.222614	0.281758	0.290331	0.416136	0.368673	0.294999	0.229061	0.233246	0.24156	0.232589	0.230877	0.258353	0.210142	0.222115	0.282962	0.262695	0.208085	0.247584
	LF	0.278124	0.310857	0.267758	0.291506	0.280936		0.281721	0.295607	0.442612	0.388735	0.379809	0.331571		0.231393	0.248806	0.261189	0.29039	0.306242	0.298107	0.293964	0.208703	0.270283
	LH	0.299771	0.341986	0.295635	0.293308	0.303037	0.310168	0.303787	0.391164	0.34876	0.316018	0.278698	0.300548		0.209901	0.238945	0.224158	0.26485	0.265649	0.230241	0.208029	0.227717	0.271981
m	Stride length in gait analysis
		Ctrl						D-galactose							D-galactose + NML
	RF	6.29092	6.86048	7.0159	6.03755	5.76935	6.00206	7.07927	5.55183	4.97427	6.01237	6.08461	5.57475	6.4871	5.45116	7.31067	6.59971	8.15247	5.90057	6.4599	7.20089	6.73161	5.66539
	RH	5.70664	5.25576	6.86939	6.31927	5.93531	5.31201	5.66609	5.80675	4.69392	5.21582	4.5786	4.69999	4.10052	6.20512	6.18073	6.60728	7.52103	4.85685	5.56034	7.24729	5.88325	5.87229
	LF	6.37639	6.86908	6.43252	6.06725	5.98253	5.76443	5.92466	6.26229	6.16853	5.74526	5.96843	5.28417	6.51299	6.51836	7.18901	6.7048	7.30509	6.89766	6.41786	7.23817	6.70253	5.22398
	LH	5.4196	6.13324	7.11864	6.57051	5.76294	5.84412	6.14248	5.91786	4.61789	4.94607	4.60537	5.2441	4.85945	5.85458	6.51801	5.56772	7.17645	4.77767	6.8312	7.22737	6.47991	4.58374
n	Swing speed in gait analysis
		Ctrl						D-galactose							D-galactose + NML
	RF	50.1762	48.4485	52.2456	56.3927	47.2791	48.8756	56.5144	54.138	35.4292	38.0083	41.0586	44.8634	54.0883	62.6305	64.7918	54.8668	57.1064	53.7977	54.5898	71.4244	54.3256	47.7327
	RH	61.0265	52.1889	57.5976	56.1312	43.8447	51.8449	51.7835	54.4946	48.8039	49.2337	49.4837	40.0714	40.7478	70.8969	73.6119	65.2642	85.9155	88.1525	49.9827	76.0591	55.0129	53.7979
	LF	56.9822	50.9421	53.3482	55.1449	48.3722	49.5335	60.5665	56.3837	38.3851	37.5128	38.842	46.4304	46.7474	61.6393	66.5967	52.941	60.8149	51.36	50.2694	69.0894	57.6592	49.3712
	LH	53.7734	49.5555	53.0875	57.9861	52.7615	51.9053	54.591	58.084	48.0862	56.2887	44.7407	48.977	54.7888	69.2884	65.0117	59.6496	58.8648	57.3855	66.7504	75.5212	61.5923	48.9899

## Sheet: Figure7
FIGURE7
a	Passing time in beam balance test				b	T-climbing down in pole test				c	Dwelling time on rotating rod test				d	Number of falls from the rotating rod
	Ctrl	D-gal	D-gal+ NML			Ctrl	D-gal	D-gal+ NML			Ctrl	D-gal	D-gal+ NML			Ctrl	D-gal	D-gal+ NML
	7.5	30	12.5			5.5	12	9.5			300	96.5	195			0	10.5	3.5
	5.5	13.5	12			5.5	8.5	10.5			129	85	139.5			4	11	7
	6.5	13	20			5.5	8.5	7.5			240	120	137.5			1.5	5.5	6
	4.5	11	16.5			4.5	8	10			143.5	115	92.5			2.5	5	15
	6.5	9	12.5			4.5	9.5	9			122	89	153			6	11.5	4
	8.5	15	14			8.5	11.5	12			171.5	47.5	122.5			3.5	16.5	2.5
	5	16.5	10.5			7	11.5	10			102	78	85.5			6.5	12.5	6.5
	3.5	10	9.5			6.5	16	13.5			149	63.5	103			5	10.5	10
e	Hind limb stride length				f	Hind limb stance width				g	New arm entry (%)				h	New arm time (%)
	Ctrl	D-gal	D-gal + NML			Ctrl	D-gal	D-gal + NML			Ctrl	D-gal	D-gal + NML			Ctrl	D-gal	D-gal + NML
	7.5	5	5.925			2.5	3.25	2.65			32	11.1111	16.6667			31.7457	2.92273	3.19565
	7.025	5.25	7.675			2.7	3.4	3.15			55	19.0476	25			45.5939	16.781	26.0072
	7.25	6.45	7.375			2.5	3.35	3.1			45	36.3636	17.6471			30.532	13.481	10.067
	8.125	4.525	5.5			2.55	3.15	2.75			26.6667	15.1515	25			23.8962	3.17045	18.5518
	7.55	6.625	4.925			1.75	2.9	3			35	0	25			25.1337	0	25.9392
	8.75	5.75	5.8			2.1	2.7	2.95			30	0	15			14.4069	0	7.95455
	6.625	4.875	5			2.25	2.9	2.5			33.3333	26.6667	22.2222			18.2289	13.1825	32.8299
	7.3	5.125	6.125			2.15	2.7	2.65			30.7692	30.7692	14.2857			20.1382	16.8798	12.8346
j	Apoptotic cells in CA1 of the hippocampus				l	Apoptotic cells in CA3 of the hippocampus				n	nflammatory infiltration area per mm2 liver sections
	Ctrl	D-gal	D-gal + NML			Ctrl	D-gal	D-gal + NML			Ctrl	D-gal	D-gal+ NML
	11	12	15			48	138	138			0	5803.82	2352.46
	14	17	16			93	129	205			2275.65	1387.45	3651.18
	13	16	22			98	243	156			0	3852.85	0
	7	21	19			85	172	158			0	7450.85	1003.41
	5	18	18			117	120	141			492.055	1165.04	0

## Sheet: Figure8
FIGURE7
a	Lifespan of doxorubicin-induced aging mice					b	T-climbing down in pole test					c	Passing time in beam balance test					e	Inflammatory infiltration area per mm2 liver sections
	days	Dox	Dox+NML				Ctrl	Dox	Dox+NML				Ctrl	Dox	Dox+NML				Ctrl	Dox	Dox+NML
	10		1				5	14.5	12				4	14	4				0	20328.8	4343.04
	11		1				8	20	14				5	11.5	6.5				3208.35	7079.63	2477.56
	13	1	1				11	19.5	8.5				5.5	16	6.5				1953.07	17612.1	2541.9
	15		1				9	13	16.5				3	16	7				2736.59	6732.18	2887.27
	16	1					7	20	10.5				10	12	5				6498.06	11782.4	4446.2
	17	4					7	17	12.5				5	15	4
	18	3					8	20	7.5				7	8.5	8.5
	19	1					9.5	20	10				3.5	11
	20	1					6.5						5
	23	1					7						5.5
	24		1				7.5						6
	28		1				6.5						6
	34		1
	38		1
	40		1
	40		1
	41		1
f	The expression of inflammation related genes in real-time QPCR					g	The expression of PXR target genes in the liver of doxorubicin-treated mice					i	Heart collagen volume fraction (%)
	Ctrl	Dox	Dox+NML				Ctrl	Dox	Dox+NML				Ctrl	Dox	Dox+NML
Nlrp3	1	3.12802	1.24497			Cyp3a11	1	0.173744	1.101				0.320035	0.77749	0.208685
	0.954955	1.3143	1.48687				1.5838	0.111867	2.44156				0.2249	0.301057	0.309686
	1.29445	2.58221	1.97169				0.608865	0.233633	4.64952				0.326042	0.867887	0.171559
	0.812853	1.77854	1.00684				0.546237	0.107028	3.0661				0.425558	0.656508	0.497591
	1.16119	2.77449	1.47087				0.642166	0.0838416	2.22573
Tnfα	1	7.79824	2.16966			Por	1	1.16592	2.507
	0.855148	2.15579	2.07537				1.1882	1.04597	1.55543
	0.778661	3.93885	3.08712				1.52069	0.847791	2.1686
	0.606159	3.18312	0.989203				1.11931	1.98489	3.06601
	0.704131	10.4916	4.56432				1.30978	0.886351	2.69226
Il-1β	1	9.56041	2.04871			Cyp8b1	1	0.199388	0.76113
	1.40617	4.35632	2.64219				0.766945	0.103377	0.592709
	2.09452	5.84819	7.38905				0.911457	0.0527639	0.0694522
	1.59677	19.3772	4.46995				0.666212	0.061345	0.109603
	3.53118	4.33513	3.95962				1.09202	0.0724462	0.116211
Il-6	1	2.70698	2.26118			Gsta1	1	0.468164	8.48825
	1.36417	2.92376	2.4013				0.597137	0.452692	7.09288
	1.31408	3.7106	1.56813				0.975713	0.44522	5.30651
	2.0644	6.4946	1.10869				0.526395	0.336162	9.76417
	2.04689	2.57637	1.59634				0.726309	0.366057	3.88705
Mcp1	1	7.76886	3.71211			Gsta2	1	0.5579	9.97788
	1.13829	2.32705	3.69243				0.639981	0.529462	9.22399
	0.929543	7.27705	7.28151				1.16032	0.532727	6.24506
	1.06684	4.85092	2.82138				0.621568	0.390637	11.1699
	1.08601	14.2051	5.00996				0.804381	0.399336	3.87513
p16	1	2.20351	2.08708			Mdr3	1	1.7642	6.93861
	2.11387	2.26927	1.48955				1.30626	1.49952	6.50377
	1.96987	3.45636	1.5121				0.968277	2.81699	10.7174
	1.89592	2.60247	1.71731				1.02473	1.60699	5.29049
	1.72166	2.2485	2.50592				1.06067	1.22107	5.23466

## Sheet: Figure 9
Figure 9
b	T-climbing down in pole test				c	Passing time in beam balance test				d	Number of falls from the rotating rod				e	Dwelling time on rotating rod test
	SAMR1	SAMP8	SAMP8 - NML			SAMR1	SAMP8	SAMP8 - NML			SAMR1	SAMP8	SAMP8-NML			SAMR1	SAMP8	SAMP8-NML
	4.5	10	8.5			5	18	5			1	9	6			65	72	98
	4	7	9.5			2	6	5			4	11	6			78	41	49
	5.5	20	9			5	13.5	6.5			1	12	7			150	81	82
	4	10	11			2.5	7.5	6			3	10	5			90	54	74
	6	20	7.5			5	6	7.5			1	11	6			228	70	73
	5.5	20	11			4	10	8.5			0	9	5			300	44	79
	7	13.5	6			4	21	7.5			0	13	4			300	58	102
	5.5	9.5	6.5			3.5	19	4			3		5			94		60
	5.5		9.5			6		5			1		8			248		48
						3		3			3		5			159		104
f	Open arm entry (%)				g	Open arm time (%)				h	Enties in the center in open field test				i	Time spent in the center in open field
	SAMR1	SAMP8	SAMP8-NML			SAMR1	SAMP8	SAMP8-NML			SAMR1	SAMP8	SAMP8-NML			SAMR1	SAMP8	SAMP8-NML
	35.1852	14.5833	26.3158			23.4157	12.3285	30.1923			99	41	40			210.88	35.8	57.48
	63.4615	11.5385	41.6667			29.1696	15.7227	26.3966			60	56	56			72.08	83.2	95.64
	83.3333	5.71429	31.3726			76.5169	3.29025	26.1872			60	54	57			102.96	74.48	108.04
	92.3077	15.7895	41.9355			91.6021	3.14486	42.0774			74	41	45			144.04	70.8	58.32
	68	33.3333	17.7778			64.0499	21.4959	15.2575			66	14	47			149	18.32	111.8
	56.25	17.8571	28.5714			42.4358	1.96495	37.4413			71	51	40			219.96	74	151.52
	59.4595		37.8378			33.8693		32.9488			45	42	85			128.68	61.32	83.8
	48.7805					45.1875					52		68			157.48		108.88
k	Recognition index				l	New arm time(%)				m	New arm entry (%)
	SAMR1	SAMP8	SAMP8-NML			SAMR1	SAMP8	SAMP8-NML			SAMR1	SAMP8	SAMP8-NML
	50	52.1739	50			36.3917	6.49825	32.4715			40.7407	30	37.5
	45.4545	37.5	40			18.6013	25.4691	25.2698			25	36.8421	33.3333
	55.5556	18.1818	52			38.5832	22.8049	44.7612			38.8889	27.7778	33.3333
	33.3333	25	50			17.7198	31.9238	28.8513			28.5714	27.7778	31.8182
	57.8947	47.3684	60			17.8878	29.1124	30.0113			23.5294	18.1818	32
	76.4706	58.3333	50			28.554	5.40431	30.8685			30.7692	15.3846	38.0952
	47.8261		44.8276			26.9663		31.256			37.5		35

## Sheet: Figure10
FIGURE 10
B	ALT and AST contents in WT mice
		Sham						Sham+NML					BDL								BDL+NML							BDL+PCN
	ALT	58	31	18	50	33	30	18	27	21	29	26	934	1101	436	601	435	751	982	643	118	421	368	431	385	530	384	298	757	34	15	699	102	49
	AST	97	95	72	99	88	79	62	101	75	82	101	1023	1029	518	777	811	764	1165	758	152	382	430	679	437	414	403	476	915	45	40	827	123	70

[truncated: 7 more sheets: Sup.Fig1, Sup.Fig2, Sup. Fig3, Sup. Fig5, Sup. Fig6, Sup. Fig8, Sup. Fig9]
